# Supplementary material for: Aesthetic Preference in the Transverse Orientation of the Occlusal Plane in Rehabilitation: Perspective of Laypeople and Dentists
Source: Int J Environ Res Public Health. 2021 Nov 22;18(22):12258. doi: 10.3390/ijerph182212258 (PMC8623891; doi:10.3390/ijerph182212258)
Supplement: Supplementary file 1 [file ijerph-18-12258-s001.zip]

Archive with 1 entries (1 files):
- ijerph-1437087-supplementary.pdf
